# Supplementary material for: Can primary care nurse administered pelvic floor muscle training (PFMT) be implemented for the prevention and treatment of urinary incontinence? A study protocol
Source: F1000Res. 2013 Feb 13;2:47. [Version 1] doi: 10.12688/f1000research.2-47.v1 (PMC3752732; doi:10.12688/f1000research.2-47.v1)
Supplement: Data collection sheets (baseline and follow up) — Data collection sheets that repeats the modified questions from the International Consultation on Incontinence Questionnaire (ICI-Q), completed at baseline and follow up [file f1000research-2-1176-s0000.tgz]

Archive with 2 entries (2 files):
- Data_Collection_Sheet__baseline_.pdf
- Data_Collection_Sheet__follow_up_.pdf
